# Supplementary material for: PhosphoPredict: A bioinformatics tool for prediction of human kinase-specific phosphorylation substrates and sites by integrating heterogeneous feature selection
Source: Sci Rep. 2017 Jul 31;7:6862. doi: 10.1038/s41598-017-07199-4 (PMC5537252; doi:10.1038/s41598-017-07199-4)
Supplement: Supplementary file 2 — Supplementary Table S1 [file 41598_2017_7199_MOESM2_ESM.xls]

## Sheet: Predictive performance
Kinase	Feature encoding scheme	Accuracy	Sensitivity	Specificity	Precision	Recall	Fscore	MCC	AUC	AURPC	TP	TN	FP	FN
ATM	AA	0.948276	0.965517	0.931034	0.933333	0.965517	0.949153	0.901844	0.954518	0.946047	56	54	4	2
	AA+SS	0.922414	0.913793	0.931034	0.929825	0.913793	0.921739	0.856846	0.959126	0.957078	53	54	4	5
	AA+SA	0.922414	0.931034	0.913793	0.915254	0.931034	0.923077	0.856846	0.958234	0.956404	54	53	5	4
	AA+DO	0.87931	0.862069	0.896552	0.892857	0.862069	0.877193	0.787627	0.938169	0.949705	50	52	6	8
	AA+SS+SA	0.87069	0.87931	0.862069	0.864407	0.87931	0.871795	0.774788	0.93698	0.936552	51	50	8	7
	AA+SS+DO	0.87069	0.844828	0.896552	0.890909	0.844828	0.867257	0.774521	0.924049	0.941054	49	52	6	9
	AA+SA+DO	0.862069	0.844828	0.87931	0.875	0.844828	0.859649	0.762047	0.924346	0.934398	49	51	7	9
	AA+SS+SA+DO	0.853448	0.827586	0.87931	0.872727	0.827586	0.849558	0.749517	0.910672	0.919787	48	51	7	10
	AA+CC	0.965517	1	0.931034	0.935484	1	0.966667	0.933257	0.987218	0.986407	58	54	4	0
	AA+BP	0.974138	0.965517	0.982759	0.982456	0.965517	0.973913	0.949606	0.995838	0.995821	56	57	1	2
	AA+MF	0.948276	0.965517	0.931034	0.933333	0.965517	0.949153	0.901844	0.979489	0.976462	56	54	4	2
	AA+InterPro	0.931034	0.948276	0.913793	0.916667	0.948276	0.932203	0.871505	0.973097	0.970109	55	53	5	3
	AA+KEGG	0.939655	0.965517	0.913793	0.918033	0.965517	0.941176	0.886442	0.979786	0.977208	56	53	5	2
	AA+Pfam	0.948276	0.965517	0.931034	0.933333	0.965517	0.949153	0.901844	0.969679	0.96457	56	54	4	2
	MRMR	1	1	1	1	1	1	1	1	1	58	58	0	0
CaM	AA	0.789474	0.807018	0.77193	0.779661	0.807018	0.793103	0.667385	0.822407	0.759239	46	44	13	11
	AA+SS	0.692982	0.789474	0.596491	0.661765	0.789474	0.72	0.566513	0.758695	0.713577	45	34	23	12
	AA+SA	0.754386	0.807018	0.701754	0.730159	0.807018	0.766667	0.62737	0.816559	0.750304	46	40	17	11
	AA+DO	0.754386	0.824561	0.684211	0.723077	0.824561	0.770492	0.625769	0.790705	0.745904	47	39	18	10
	AA+SS+SA	0.684211	0.736842	0.631579	0.666667	0.736842	0.7	0.565468	0.756387	0.692477	42	36	21	15
	AA+SS+DO	0.710526	0.719298	0.701754	0.706897	0.719298	0.713043	0.588579	0.758849	0.708147	41	40	17	16
	AA+SA+DO	0.701754	0.736842	0.666667	0.688525	0.736842	0.711864	0.580378	0.782548	0.700919	42	38	19	15
	AA+SS+SA+DO	0.692982	0.684211	0.701754	0.696429	0.684211	0.690265	0.574419	0.769775	0.698875	39	40	17	18
	AA+CC	0.77193	0.701754	0.842105	0.816327	0.701754	0.754717	0.644421	0.852262	0.803508	40	48	9	17
	AA+BP	0.77193	0.666667	0.877193	0.844444	0.666667	0.745098	0.640076	0.868421	0.876608	38	50	7	19
	AA+MF	0.780702	0.754386	0.807018	0.796296	0.754386	0.774775	0.657113	0.87627	0.875236	43	46	11	14
	AA+InterPro	0.807018	0.719298	0.894737	0.87234	0.719298	0.788462	0.683735	0.904432	0.891187	41	51	6	16
	AA+KEGG	0.833333	0.807018	0.859649	0.851852	0.807018	0.828829	0.721838	0.877347	0.898963	46	49	8	11
	AA+Pfam	0.745614	0.666667	0.824561	0.791667	0.666667	0.72381	0.615913	0.849184	0.805907	38	47	10	19
	MRMR	0.921053	0.859649	0.982456	0.98	0.859649	0.915888	0.85349	0.977531	0.980709	49	56	1	8
CDK	AA	0.94375	0.941667	0.945833	0.945607	0.941667	0.943633	0.893827	0.9623	0.942607	226	227	13	14
	AA+SS	0.922917	0.9	0.945833	0.943231	0.9	0.921109	0.857568	0.968594	0.964808	216	227	13	24
	AA+SA	0.9375	0.920833	0.954167	0.952586	0.920833	0.936441	0.882747	0.977196	0.971821	221	229	11	19
	AA+DO	0.927083	0.904167	0.95	0.947598	0.904167	0.925373	0.864659	0.97572	0.974265	217	228	12	23
	AA+SS+SA	0.925	0.9	0.95	0.947368	0.9	0.923077	0.861077	0.973351	0.96782	216	228	12	24
	AA+SS+DO	0.929167	0.908333	0.95	0.947826	0.908333	0.92766	0.868254	0.975877	0.973886	218	228	12	22
	AA+SA+DO	0.910417	0.866667	0.954167	0.949772	0.866667	0.906318	0.836263	0.975547	0.973632	208	229	11	32
	AA+SS+SA+DO	0.9125	0.866667	0.958333	0.954128	0.866667	0.908297	0.839646	0.97263	0.970281	208	230	10	32
	AA+CC	0.954167	0.966667	0.941667	0.943089	0.966667	0.954733	0.912507	0.979575	0.978244	232	226	14	8
	AA+BP	0.952083	0.966667	0.9375	0.939271	0.966667	0.952772	0.90872	0.98066	0.980596	232	225	15	8
	AA+MF	0.954167	0.9625	0.945833	0.946721	0.9625	0.954545	0.912523	0.976632	0.974826	231	227	13	9
	AA+InterPro	0.952083	0.9625	0.941667	0.942857	0.9625	0.952577	0.908739	0.973064	0.965303	231	226	14	9
	AA+KEGG	0.958333	0.970833	0.945833	0.947154	0.970833	0.958848	0.920114	0.976493	0.973004	233	227	13	7
	AA+Pfam	0.947917	0.95	0.945833	0.946058	0.95	0.948025	0.901258	0.969852	0.95789	228	227	13	12
	MRMR	0.964583	0.958333	0.970833	0.970464	0.958333	0.964361	0.93167	0.991111	0.989578	230	233	7	10
CK1	AA	0.590909	0.613636	0.568182	0.586957	0.613636	0.6	0.516029	0.559659	0.554048	27	25	19	17
	AA+SS	0.625	0.681818	0.568182	0.612245	0.681818	0.645161	0.528215	0.629907	0.621473	30	25	19	14
	AA+SA	0.477273	0.522727	0.431818	0.479167	0.522727	0.5	0.498967	0.506198	0.544024	23	19	25	21
	AA+DO	0.715909	0.818182	0.613636	0.679245	0.818182	0.742268	0.584676	0.6875	0.601124	36	27	17	8
	AA+SS+SA	0.545455	0.636364	0.454545	0.538462	0.636364	0.583333	0.495868	0.575413	0.563709	28	20	24	16
	AA+SS+DO	0.704545	0.795455	0.613636	0.673077	0.795455	0.729167	0.576762	0.684401	0.615377	35	27	17	9
	AA+SA+DO	0.693182	0.772727	0.613636	0.666667	0.772727	0.715789	0.569233	0.678461	0.624935	34	27	17	10
	AA+SS+SA+DO	0.681818	0.75	0.613636	0.66	0.75	0.702128	0.562069	0.685434	0.625305	33	27	17	11
	AA+CC	0.863636	0.772727	0.954545	0.944444	0.772727	0.85	0.760612	0.920196	0.941728	34	42	2	10
	AA+BP	0.681818	0.5	0.863636	0.785714	0.5	0.611111	0.536745	0.772985	0.802974	22	38	6	22
	AA+MF	0.568182	0.477273	0.659091	0.583333	0.477273	0.525	0.501121	0.647727	0.690153	21	29	15	23
	AA+InterPro	0.727273	0.590909	0.863636	0.8125	0.590909	0.684211	0.588422	0.811983	0.780426	26	38	6	18
	AA+KEGG	0.829545	0.727273	0.931818	0.914286	0.727273	0.810127	0.71132	0.885847	0.918507	32	41	3	12
	AA+Pfam	0.568182	0.477273	0.659091	0.583333	0.477273	0.525	0.501121	0.605114	0.62712	21	29	15	23
	MRMR	0.875	0.772727	0.977273	0.971429	0.772727	0.860759	0.776753	0.989153	0.988762	34	43	1	10
CK2	AA	0.829327	0.865385	0.793269	0.807175	0.865385	0.835267	0.716177	0.898414	0.876907	180	165	43	28
	AA+SS	0.860577	0.860577	0.860577	0.860577	0.860577	0.860577	0.760031	0.908515	0.905158	179	179	29	29
	AA+SA	0.826923	0.841346	0.8125	0.817757	0.841346	0.829384	0.713638	0.893248	0.896113	175	169	39	33
	AA+DO	0.798077	0.8125	0.783654	0.78972	0.8125	0.800948	0.677566	0.888811	0.895254	169	163	45	39
	AA+SS+SA	0.805288	0.807692	0.802885	0.803828	0.807692	0.805755	0.686398	0.897629	0.897149	168	167	41	40
	AA+SS+DO	0.805288	0.8125	0.798077	0.800948	0.8125	0.806683	0.686369	0.896057	0.902389	169	166	42	39
	AA+SA+DO	0.793269	0.807692	0.778846	0.785047	0.807692	0.796209	0.671877	0.882639	0.887353	168	162	46	40
	AA+SS+SA+DO	0.793269	0.8125	0.774038	0.782407	0.8125	0.79717	0.671771	0.883621	0.889342	169	161	47	39
	AA+CC	0.850962	0.903846	0.798077	0.817391	0.903846	0.858447	0.744933	0.92911	0.910854	188	166	42	20
	AA+BP	0.850962	0.850962	0.850962	0.850962	0.850962	0.850962	0.746348	0.933559	0.927601	177	177	31	31
	AA+MF	0.850962	0.870192	0.831731	0.837963	0.870192	0.853774	0.74616	0.921748	0.90248	181	173	35	27
	AA+InterPro	0.848558	0.865385	0.831731	0.837209	0.865385	0.851064	0.742839	0.910387	0.892935	180	173	35	28
	AA+KEGG	0.853365	0.860577	0.846154	0.848341	0.860577	0.854415	0.749708	0.92733	0.915257	179	176	32	29
	AA+Pfam	0.834135	0.870192	0.798077	0.811659	0.870192	0.839907	0.722573	0.901292	0.885765	181	166	42	27
	MRMR	0.923077	0.908654	0.9375	0.935644	0.908654	0.921951	0.857929	0.974598	0.976842	189	195	13	19
GRK	AA	0.547619	0.555556	0.539683	0.546875	0.555556	0.551181	0.504473	0.594986	0.584636	35	34	29	28
	AA+SS	0.65873	0.761905	0.555556	0.631579	0.761905	0.690647	0.540738	0.723986	0.677364	48	35	28	15
	AA+SA	0.706349	0.761905	0.650794	0.685714	0.761905	0.721805	0.582595	0.743512	0.71748	48	41	22	15
	AA+DO	0.769841	0.84127	0.698413	0.736111	0.84127	0.785185	0.642009	0.785714	0.750232	53	44	19	10
	AA+SS+SA	0.714286	0.746032	0.68254	0.701493	0.746032	0.723077	0.591014	0.770849	0.741612	47	43	20	16
	AA+SS+DO	0.777778	0.825397	0.730159	0.753623	0.825397	0.787879	0.652753	0.777904	0.754753	52	46	17	11
	AA+SA+DO	0.761905	0.84127	0.68254	0.726027	0.84127	0.779412	0.632611	0.77551	0.740619	53	43	20	10
	AA+SS+SA+DO	0.769841	0.857143	0.68254	0.72973	0.857143	0.788321	0.64022	0.767574	0.740419	54	43	20	9
	AA+CC	0.81746	0.761905	0.873016	0.857143	0.761905	0.806723	0.699722	0.89103	0.904775	48	55	8	15
	AA+BP	0.880952	0.809524	0.952381	0.944444	0.809524	0.871795	0.788129	0.962081	0.96897	51	60	3	12
	AA+MF	0.793651	0.730159	0.857143	0.836364	0.730159	0.779661	0.669821	0.858655	0.881249	46	54	9	17
	AA+InterPro	0.904762	0.857143	0.952381	0.947368	0.857143	0.9	0.826888	0.932225	0.934275	54	60	3	9
	AA+KEGG	0.880952	0.84127	0.920635	0.913793	0.84127	0.876033	0.789591	0.943185	0.947423	53	58	5	10
	AA+Pfam	0.873016	0.825397	0.920635	0.912281	0.825397	0.866667	0.77728	0.901235	0.886138	52	58	5	11
	MRMR	0.928571	0.888889	0.968254	0.965517	0.888889	0.92562	0.866932	0.974679	0.96242	56	61	2	7
GSK-3	AA	0.87037	0.888889	0.851852	0.857143	0.888889	0.872727	0.774194	0.905007	0.89975	48	46	8	6
	AA+SS	0.87037	0.907407	0.833333	0.844828	0.907407	0.875	0.773731	0.921296	0.907992	49	45	9	5
	AA+SA	0.805556	0.796296	0.814815	0.811321	0.796296	0.803738	0.686675	0.892147	0.875388	43	44	10	11
	AA+DO	0.814815	0.888889	0.740741	0.774194	0.888889	0.827586	0.694911	0.890604	0.857744	48	40	14	6
	AA+SS+SA	0.814815	0.907407	0.722222	0.765625	0.907407	0.830508	0.693057	0.904493	0.877009	49	39	15	5
	AA+SS+DO	0.796296	0.87037	0.722222	0.758065	0.87037	0.810345	0.672025	0.90192	0.888488	47	39	15	7
	AA+SA+DO	0.787037	0.888889	0.685185	0.738462	0.888889	0.806723	0.657826	0.882888	0.87645	48	37	17	6
	AA+SS+SA+DO	0.777778	0.87037	0.685185	0.734375	0.87037	0.79661	0.648389	0.889746	0.882904	47	37	17	7
	AA+CC	0.916667	0.907407	0.925926	0.924528	0.907407	0.915888	0.847196	0.968107	0.963049	49	50	4	5
	AA+BP	0.888889	0.814815	0.962963	0.956522	0.814815	0.88	0.800327	0.94856	0.953095	44	52	2	10
	AA+MF	0.907407	0.907407	0.907407	0.907407	0.907407	0.907407	0.831962	0.93227	0.935242	49	49	5	5
	AA+InterPro	0.851852	0.814815	0.888889	0.88	0.814815	0.846154	0.746908	0.927983	0.922777	44	48	6	10
	AA+KEGG	0.87963	0.851852	0.907407	0.901961	0.851852	0.87619	0.787911	0.95096	0.949015	46	49	5	8
	AA+Pfam	0.87963	0.888889	0.87037	0.872727	0.888889	0.880734	0.788201	0.909808	0.906092	48	47	7	6
	MRMR	0.953704	0.907407	1	1	0.907407	0.951456	0.911322	0.984225	0.978393	49	54	0	5
MAPK	AA	0.871179	0.80786	0.934498	0.925	0.80786	0.862471	0.773759	0.911062	0.928494	185	214	15	44
	AA+SS	0.862445	0.80786	0.917031	0.906863	0.80786	0.854503	0.761325	0.923972	0.934899	185	210	19	44
	AA+SA	0.864629	0.790393	0.938865	0.928205	0.790393	0.853774	0.763347	0.924591	0.936198	181	215	14	48
	AA+DO	0.849345	0.80786	0.89083	0.880952	0.80786	0.842825	0.743204	0.92585	0.936167	185	204	25	44
	AA+SS+SA	0.851528	0.799127	0.90393	0.892683	0.799127	0.843318	0.745759	0.923304	0.93335	183	207	22	46
	AA+SS+DO	0.855895	0.816594	0.895197	0.886256	0.816594	0.85	0.752562	0.931723	0.93967	187	205	24	42
	AA+SA+DO	0.847162	0.80786	0.886463	0.876777	0.80786	0.840909	0.740243	0.920978	0.931952	185	203	26	44
	AA+SS+SA+DO	0.836245	0.80786	0.864629	0.856481	0.80786	0.831461	0.72568	0.922332	0.932829	185	198	31	44
	AA+CC	0.886463	0.868996	0.90393	0.900452	0.868996	0.884444	0.798584	0.943203	0.952942	199	207	22	30
	AA+BP	0.906114	0.877729	0.934498	0.930556	0.877729	0.903371	0.829583	0.960184	0.968924	201	214	15	28
	AA+MF	0.888646	0.855895	0.921397	0.915888	0.855895	0.884876	0.801668	0.951002	0.957257	196	211	18	33
	AA+InterPro	0.893013	0.877729	0.908297	0.905405	0.877729	0.891353	0.808829	0.961643	0.957245	201	208	21	28
	AA+KEGG	0.91048	0.895197	0.925764	0.923423	0.895197	0.909091	0.836912	0.957753	0.963854	205	212	17	24
	AA+Pfam	0.875546	0.829694	0.921397	0.913462	0.829694	0.869565	0.781156	0.941773	0.949355	190	211	18	39
	MRMR	0.945415	0.930131	0.960699	0.959459	0.930131	0.944568	0.896741	0.981389	0.977955	213	220	9	16
PKA	AA	0.887615	0.90367	0.87156	0.875556	0.90367	0.889391	0.800387	0.931971	0.924239	197	190	28	21
	AA+SS	0.864679	0.87156	0.857798	0.859729	0.87156	0.865604	0.765959	0.928257	0.916461	190	187	31	28
	AA+SA	0.880734	0.880734	0.880734	0.880734	0.880734	0.880734	0.789917	0.925859	0.9112	192	192	26	26
	AA+DO	0.873853	0.889908	0.857798	0.862222	0.889908	0.875847	0.779419	0.917147	0.893411	194	187	31	24
	AA+SS+SA	0.87844	0.87156	0.885321	0.883721	0.87156	0.877598	0.786414	0.923354	0.912618	190	193	25	28
	AA+SS+DO	0.853211	0.83945	0.866972	0.863208	0.83945	0.851163	0.749421	0.911087	0.893711	183	189	29	35
	AA+SA+DO	0.844037	0.844037	0.844037	0.844037	0.844037	0.844037	0.736722	0.905858	0.881888	184	184	34	34
	AA+SS+SA+DO	0.832569	0.825688	0.83945	0.837209	0.825688	0.831409	0.721178	0.900282	0.8755	180	183	35	38
	AA+CC	0.896789	0.917431	0.876147	0.881057	0.917431	0.898876	0.814725	0.944281	0.938103	200	191	27	18
	AA+BP	0.896789	0.894495	0.899083	0.898618	0.894495	0.896552	0.814881	0.938589	0.937417	195	196	22	23
	AA+MF	0.883028	0.894495	0.87156	0.874439	0.894495	0.884354	0.793366	0.942292	0.929666	195	190	28	23
	AA+InterPro	0.885321	0.889908	0.880734	0.881818	0.889908	0.885845	0.796936	0.93901	0.925226	194	192	26	24
	AA+KEGG	0.899083	0.917431	0.880734	0.884956	0.917431	0.900901	0.818412	0.945964	0.94078	200	192	26	18
	AA+Pfam	0.889908	0.899083	0.880734	0.882883	0.899083	0.890909	0.804024	0.937053	0.927667	196	192	26	22
	MRMR	0.885321	0.90367	0.866972	0.871681	0.90367	0.887387	0.796808	0.931245	0.91311	197	189	29	21
PKB	AA	0.893333	0.893333	0.893333	0.893333	0.893333	0.893333	0.809422	0.888889	0.868633	67	67	8	8
	AA+SS	0.853333	0.786667	0.92	0.907692	0.786667	0.842857	0.747474	0.896978	0.899141	59	69	6	16
	AA+SA	0.86	0.84	0.88	0.875	0.84	0.857143	0.759007	0.909333	0.91603	63	66	9	12
	AA+DO	0.806667	0.76	0.853333	0.838235	0.76	0.797203	0.686731	0.898222	0.889301	57	64	11	18
	AA+SS+SA	0.826667	0.8	0.853333	0.84507	0.8	0.821918	0.713015	0.898844	0.912097	60	64	11	15
	AA+SS+DO	0.8	0.773333	0.826667	0.816901	0.773333	0.794521	0.679545	0.888978	0.884731	58	62	13	17
	AA+SA+DO	0.773333	0.773333	0.773333	0.773333	0.773333	0.773333	0.649422	0.886133	0.896274	58	58	17	17
	AA+SS+SA+DO	0.773333	0.76	0.786667	0.780822	0.76	0.77027	0.649298	0.877511	0.893414	57	59	16	18
	AA+CC	0.94	0.96	0.92	0.923077	0.96	0.941176	0.88711	0.967822	0.958276	72	69	6	3
	AA+BP	0.926667	0.92	0.933333	0.932432	0.92	0.926174	0.864077	0.972178	0.967848	69	70	5	6
	AA+InterPro	0.913333	0.92	0.906667	0.907895	0.92	0.913907	0.841675	0.950133	0.937208	69	68	7	6
	AA+KEGG	0.92	0.933333	0.906667	0.909091	0.933333	0.921053	0.852748	0.946933	0.946484	70	68	7	5
	AA+Pfam	0.893333	0.893333	0.893333	0.893333	0.893333	0.893333	0.809422	0.9232	0.899506	67	67	8	8
	MRMR	0.96	0.92	1	1	0.92	0.958333	0.922958	0.9984	0.998423	69	75	0	6
PKC	AA	0.798805	0.836653	0.760956	0.777778	0.836653	0.806142	0.677648	0.855074	0.848848	210	191	60	41
	AA+SS	0.786853	0.792829	0.780876	0.783465	0.792829	0.788119	0.664545	0.848788	0.825896	199	196	55	52
	AA+SA	0.772908	0.808765	0.737052	0.754647	0.808765	0.780769	0.648055	0.843479	0.843039	203	185	66	48
	AA+DO	0.762948	0.749004	0.776892	0.770492	0.749004	0.759596	0.638143	0.831622	0.836228	188	195	56	63
	AA+SS+SA	0.752988	0.76494	0.741036	0.747082	0.76494	0.755906	0.6279	0.834796	0.830471	192	186	65	59
	AA+SS+DO	0.749004	0.733068	0.76494	0.757202	0.733068	0.744939	0.623815	0.82063	0.822178	184	192	59	67
	AA+SA+DO	0.731076	0.737052	0.7251	0.728346	0.737052	0.732673	0.606764	0.814947	0.825449	185	182	69	66
	AA+SS+SA+DO	0.731076	0.741036	0.721116	0.726562	0.741036	0.733728	0.606714	0.814082	0.81727	186	181	70	65
	AA+CC	0.820717	0.860558	0.780876	0.797048	0.860558	0.827586	0.704785	0.892891	0.886453	216	196	55	35
	AA+BP	0.850598	0.87251	0.828685	0.835878	0.87251	0.853801	0.745593	0.928049	0.916542	219	208	43	32
	AA+MF	0.838645	0.868526	0.808765	0.819549	0.868526	0.843327	0.728878	0.902803	0.888274	218	203	48	33
	AA+InterPro	0.834661	0.860558	0.808765	0.818182	0.860558	0.838835	0.723626	0.90724	0.89623	216	203	48	35
	AA+KEGG	0.85259	0.904382	0.800797	0.819495	0.904382	0.859848	0.747294	0.9092	0.887494	227	201	50	24
	AA+Pfam	0.836653	0.860558	0.812749	0.821293	0.860558	0.840467	0.726359	0.892248	0.877325	216	204	47	35
	MRMR	0.878486	0.860558	0.896414	0.892562	0.860558	0.876268	0.786366	0.952501	0.942268	216	225	26	35
